# Supplementary material for: Visual acuity and contrast sensitivity are two important factors affecting vision-related quality of life in advanced age-related macular degeneration
Source: PLoS One. 2018 May 10;13(5):e0196481. doi: 10.1371/journal.pone.0196481 (PMC5944956; doi:10.1371/journal.pone.0196481)
Supplement: S1 File — (XLSX) [file pone.0196481.s001.xlsx]

## Sheet: Baseline data
	Currnet treatment yes 1, no 2	Presence of Charles bonnet: yes1 no0	Contrast sensitivity test	History of trasient ischemic attack	Cardiovascular disease( HTN, MI, CAD( yes1 no0	DM : yes1 no 0	History of Malignancy: yes1, no 0	Gender, M1, F2	Age	VA_OD	VA_OD_LogMAR	VA_OS	VA_OS_LogMAR	VF_grade	VF_severity
1	2	0	1.35	0	0	0	0	2	81	20/30	0.176091	20/400	1.30103	3	1
2	1	1	1.2	0	1	1	0	2	83	20/60 "clearly when smaller"	0.477121	20/2000 0.01	2	3	1
3	2	0	1.35	0	1	0	0	2	86	20/40	0.30103	20/400	1.30103	0	1
4	2	0	0.75	0	1	0	0	1	91	difficulty finding the chart with glasses 20/50	0.39794	3/200 20/800	1.82391	5	2
5	2	0	1.35	0	1	0	0	2	89	20/50-	0.39794	20/50-	0.39794	3	1
6	2	0		0	1	0	0	1	80	20/150	0.875061	20/50-	0.39794	0	1
7	2	0	1.5	0	1	0	0	1	84	20/40-	0.30103	20/40-	0.30103	2	1
8	1	0	1.05	0	1	0	0	1	72	20/200	1	20/70	0.544068	8	3
9	2	1	0.6	0	0	0	0	1	93	20/150	0.875061	20/50 +1	0.39794	2	1
10	2	0	1.35	0	1	0	0	2	92	20/30	0.176091	20/40	0.30103	2	1
11	2	0		0	1	1	0	2	82	20/200	1	20/200-	1	9	3
12	2	0	1.35	0	0	0	0	1	85	20/60-	0.477121	20/400	1.30103	2	1
13	2	1	0.6	0	1	0	0	2	92	20/70	0.544068	NLP	NLP	3	1
14	2	0	0.45	0	1	0	1	2	92	20/200 -1	1	3/200	1.82391	3	1
15	1	0	1.05	0	1	0	0	2	84	20/200-1	1	20/400	1.30103	7	2
16	1	0	1.2	0	1	0	0	1	77	20/100	0.69897	20/60+2	0.477121	2	1
17	1	1	1.05	0	1	0	1	1	88	20/50	0.39794	20/400 part	1.30103	3	1
18	2	1	1.2	0	1	0	1	1	86	1/20	1.30103	20/70	0.544068	3	1
19	2	0	1.05	0	0	0	0	2	85	"has to move to see it " "flasshes of the letter" 20/200	1	reads slowly 20/70 "takes time to focus"	0.544068	13	3
20	2	0	0.75	0	1	0	0	2	71	20/80	0.60206	20/50-	0.39794	13	3
21	2	0	0.75	0	0	0	0	2	73	20/50	0.39794	20/2000	2	4	2
22	2	1		1	1	1	0	1	85	Mrx OD 3/200	1.82391	Mrx OS 1/4 20/200	1	8	3
23	2	0	1.05	0	1	0	0	2	77	20/40-	0.30103	20/40-	0.30103	2	1
24	2	0	0.75	0	1	1	0	2	78	20/70+	0.54	1/25	1.4	5	2
25	2	0	0.45	0	1	0	0	2	90	20/400	1.30103	20/60-	0.477121	12	2
26	2	0	0.6	0	1	0	0	1	88	eccentric looking to the right 1/16	1.20412	1/16	1.20412	9	3
27	2	1	1.65	0	1	0	0	2	79	1/6	0.778151	20/60	0.477121	8	3
28	2	1	0.9	0	1	0	0	2	85	20/200 1/10 + 1	1	20/400 1/16 with time she read to 1/8+1 with the MaxTV telescopic lens	1.30103	9	3
29	2	0	0.9	0	1	0	1	2	88	20/200	1	20/400	1.30103	8	3
30	2	0	0	0	0	0	0	1	85	1/80 20/1250 eccentric	1.90309	20/3200 ecenetric	2.20412	9	3
31	2	0	1.05	0	1	0	0	1	85	20/50	0.39794	looking to the right 20/400	1.30103	3	1
32	2	0	0.9	0	1	0	0	1	78	20/200	1	20/30	0.176091	11	2
33	2	0	1.05	0	1	0	0	2	78	20/400	1.30103	20/80-2 1/5	0.60206	9	3
34	2	1	1.35	0	1	1	0	1	89	20/ 70-3 if you wait but done quickly he stops at 20/200	0.544068	1/32	1.50515	3	1
35	1	0	1.05	0	1	0	1	2	88	20/40	0.30103	20/80	0.60206	2	1
36	2	1	0.9	0	0	0	0	2	76	20/400 1/6	1.30103	20/150 1/10	0.875061	9	3
37	2	0		0	1	0	0	2	92	20/3200	2.20412	20/3200	2.20412	13	3
38	1	0	1.05	0	1	0	1	1	80	20/100-	0.69897	20/100 -2	0.69897	1	1
39	2	0	1.35	0	1	0	0	1	76	20/70_2	0.544068	20/50	0.39794	5	2
40	2	1	1.05	0	1	0	0	1	83	1/20	1.30103	1/20	1.30103	9	3
41	2	0	1.05	0	1	0	0	2	90	dificulty with larger letters 20/80- 1/4+	0.60206	20/200	1	4	2
42	1	0	1.35	0	1	0	0	2	82	20/150	0.875061	20/70+	0.544068	3	1
43	1	1	1.05	0	0	0	0	2	75	20/50	0.39794	20/150	0.875061	3	1
44	1	1		0	1	0	1	2	70	2/160 + 2	1.90309	20/400 1/12 looks to the left	1.30103	3	1
45	2	0	1.05	0	0	0	0	2	80	fleeting' 20/200	1	20/70- 1/3	0.544068	5	2
46	2	0	1.05	0	1	0	1	2	82	20/70-	0.544068	3/200 - 2 + 1	1.82391	10	2
47	1	0	1.2	0	1	1	0	2	83	20/60 "clearly when smaller"	0.477121	20/2000 0.01	2	3	1
HTN: hypertension
DM: diabetes mellitus
CAD: coronary artery disease
M: male
F: female
VA: visual acuity
VF: visual field
NEI-VFQ: national eye institute visual functioning questionnaire

## Sheet: NEI VFQ-25 results
	NEI(I)1	NEI(I)2	NEI(I)3	NEI(I)4	NEI(I)5	NEI(I)6	NEI(I)7	NEI(I)8	NEI(I)9	NEI(I)10	NEI(I)11	NEI(I)12	NEI(I)13	NEI(I)14	NEI(I)17	NEI(I)18	NEI(I)19	NEI(I)20	NEI(I)21	NEI(I)22	NEI(I)23	NEI(I)24	NEI(I)25
1	m	m	m	m	1	1	2	3	3	1	2	1	1	1	5	5	5	5	4	5	5	5	5
2	4	4	4	3	4	4	3	3	3	3	2	1	2	4	3	3	2	3	3	2	2	3	3
3	m	3	1	3	3	3	1	1	2	1	1	1	6	6	5	5	5	5	5	5	5	5	5
4	3	4	3	1	5	4	4	4	2	4	2	3	2	2	4	4	5	4	4	2	5	4	2
5	3	4	3	3	5	2	2	4	4	3	3	2	3	6	3	3	2	5	4	4	2	2	5
6	1	3	2	1	2	2	2	2	2	2	1	1	1	1	4	5	5	5	5	5	5	2	2
7	2	3	2	2	4	3	1	2	1	1	1	1	1	1	4	5	5	5	4	5	5	5	5
8	1	4	4	1	4	4	3	3	1	1	1	1	1	2	3	3	5	m	m	m	m	m	m
9	3	4	3	1	3	m	3	3	4	3	2	1	2	3	2	2	5	4	4	2	3	2	4
10	4	4	4	1	4	3	2	3	3	1	1	1	3	3	3	3	5	2	2	2	2	3	3
11	3	5	3	1	5	4	4	5	4	4	3	3	3	5	1	1	5	2	1	1	1	2	2
12	3	4	3	3	5	4	3	4	4	3	3	5	4	5	2	2	3	3	2	1	3	4	4
13	4	4	5	2	5	5	4	3	3	3	5	1	2	3	4	4	2	4	1	3	2	2	3
14	3	5	4	1	5	4	3	4	4	4	2	2	1	3	1	3	5	2	1	2	2	2	5
15	3	3	4	3	3	2	2	2	3	1	1	1	1	m	3	5	5	5	5	5	5	2	5
16	2	3	3	2	3	3	2	3	4	2	2	1	1	1	4	5	5	5	4	5	4	5	5
17	2	3	5	2	4	4	4	4	3	2	3	2	4	5	3	3	4	2	m	2	2	1	2
18	2	4	3	1	5	4	1	3	1	3	1	1	3	1	3	3	5	5	1	3	3	2	4
19	1	3	2	1	4	3	3	4	2	2	m	1	1	3	5	5	5	5	2	3	5	2	5
20	3	4	4	3	5	5	4	4	5	2	3	3	4	3	1	1	3	2	2	1	5	1	1
21	5	3	2	1	5	4	3	4	5	3	m	3	5	5	1	1	5	2	1	1	4	2	4
22	3	5	5	1	5	4	4	3	3	3	4	3	3	3	2	2	4	1	1	1	1	1	2
23	3	3	5	1	3	3	2	2	1	1	1	1	1	1	5	5	5	5	4	5	5	5	5
24	5	5	4	2	5	5	4	4	4	4	4	4	5	5	2	2	3	2	2	1	1	2	3
25	2	4	4	3	5	3	3	3	4	3	4	4	4	4	4	3	5	4	1	1	1	2	2
26	2	4	3	1	5	4	3	5	4	3	4	3	1	3	2	3	5	5	1	3	5	2	5
27	3	3	4	2	3	3	2	1	1	1	1	1	1	2	4	5	5	5	2	4	5	5	5
28	2	5	3	1	4	3	2	4	4	3	3	2	2	3	3	3	4	5	2	3	3	3	3
29	3	5	4	3	3	3	3	5	2	1	1	1	1	5	1	1	3	2	1	1	1	1	4
30	2	3	3	1	5	4	3	4	3	2	3	3	6	6	3	4	5	4	3	2	3	4	5
31	2	3	2	1	5	4	3	2	2	1	1	1	1	3	3	5	5	4	2	2	4	4	4
32	2	4	5	2	3	4	2	2	2	2	2	1	2	2	3	3	4	5	1	1	4	5	4
33	1	5	5	1	5	4	4	5	4	3	4	4	3	5	2	2	5	2	1	1	1	1	1
34	4	5	5	3	5	4	3	4	3	4	4	3	4	4	1	1	3	3	2	1	1	1	2
35	2	3	3	1	5	3	2	3	2	6	2	3	1	5	2	4	5	2	1	1	3	4	5
36	2	4	4	1	5	4	3	4	4	4	4	3	3	3	1	3	5	5	1	1	1	1	2
37	2	5	4	3	5	4	4	5	5	5	3	3	4	5	1	2	2	4	1	1	1	2	4
38	5	4	3	1	5	5	2	3	6	6	1	1	4	6	2	m	5	1	1	1	5	1	5
39	1	3	3	2	3	3	3	2	3	1	2	1	1	1	3	5	4	5	2	3	3	4	4
40	4	5	4	4	5	5	5	5	4	4	4	5	4	5	1	3	4	1	1	1	1	1	1
41	3	4	4	1	5	3	3	3	1	6	2	1	2	6	2	3	5	4	2	2	4	3	4
42	3	5	3	2	4	4	2	3	4	2	2	1	1	1	5	4	5	4	3	5	2	4	5
43	2	3	5	2	3	3	3	4	4	4	1	1	2	2	2	3	5	4	1	2	4	4	4
44	2	5	3	1	5	4	3	4	3	2	3	1	1	3	1	5	5	4	2	2	3	2	5
45	1	4	2	3	4	5	3	4	2	1	1	1	1	4	1	3	3	2	2	1	4	4	5
46	4	4	4	1	5	4	2	2	5	2	2	1	5	2	1	1	5	1	1	1	1	1	3
47	4	4	4	3	4	4	3	3	3	3	2	1	2	4	3	3	2	3	3	2	2	3	3
HTN: hypertension
DM: diabetes mellitus
CAD: coronary artery disease
M: male
F: female
VA: visual acuity
VF: visual field
NEI-VFQ: national eye institute visual functioning questionnaire

## Sheet: Visual field score system
Description		size of scotoma	Description of scotoma
Normal	0
Near normal	1		scotoma detected with a target smaller than Goldmann III size
Paracentral
paracentral small scotoma	2	1 DD or < 1DD	1 disc diameter (DD) or smaller
paracentral moderate scotoma	3	> 1DD or ≤ 2DD	2 DD or smaller
paracentral severe scotoma	4	> 2DD and ≤ 3DD	3 DD or smaller
paracentral very severe scotoma	5	> 3DD	greater than 3 DD
Central
central small scotoma	6	1 DD or < 1DD	1 disc diameter (DD) or smaller
central moderate scotoma	7	> 1DD or ≤ 2DD	2 DD or smaller
central severe scotoma	8	> 2DD and ≤ 3DD	3 DD or smaller
central very severe scotoma	9	> 3DD	greater than 3 DD
Encircling
encircling small scotoma	10	1 DD or < 1DD	1 disc diameter (DD) or smaller
encircling moderate scotoma	11	> 1DD or ≤ 2DD	2 DD or smaller
encircling severe scotoma	12	> 2DD and ≤ 3DD	3 DD or smaller
encircling very severe scotoma	13	> 3DD	greater than 3 DD
